# Supplementary material for: Understanding patient engagement in health system decision-making: a co-designed scoping review
Source: Syst Rev. 2019 Apr 18;8:97. doi: 10.1186/s13643-019-0994-8 (PMC6474065; doi:10.1186/s13643-019-0994-8)
Supplement: Supplementary file 2 — Data-charting (extraction) sheet. (XLSX 9 kb) [file 13643_2019_994_MOESM2_ESM.xlsx]

## Sheet: Sheet1
Appendix 1: Data charting (extraction) sheet
Year	Author(s)	Title	Location	Study Design	Participant characteristics and number of participants	Type of intervention	Description of Investment	Reported outcomes	Patient motivations
